# Supplementary material for: Phylogeny and classification of the East Asian Amitostigma alliance (Orchidaceae: Orchideae) based on six DNA markers
Source: BMC Evol Biol. 2015 May 26;15:96. doi: 10.1186/s12862-015-0376-3 (PMC4479074; doi:10.1186/s12862-015-0376-3)
Supplement: Additional file 1: Table S1. — Species, voucher information and GenBank accession numbers for sequence data generated during this study. Missing data are indicated with “–”. Data downloaded from GenBank are highlighted. [file 12862_2015_376_MOESM1_ESM.xlsx]

## Sheet: Table S1
Accession	Origin	Coordinates	Date	Voucher	Herbarium	Identifier	Plant Part Used	ITS	Xdh	matK	psbA-trnH	trnL-F	trnS-trnG
Amitostigma alpestre -324	Taiwan, China	24°22’ N, 121°26’ E	2010.07.19	Lee 201227	TNM	Y.-I Lee	Flower	[GenBank: KM651221]	[GenBank: KM651302]	[GenBank: KM651385]	[GenBank: KM651466]	[GenBank: KM651545]	–
Amitostigma alpestre -GB	–	–	–	–	–	–	–	[GenBank: KJ460093]	–	[GenBank: KJ452849]	–	–	–
Amitostigma amplexifolium	Sichuan, China	29°52’ N, 102°19’ E	2012.07.24	Tang 147	KUN	Y. Tang	Leaf	[GenBank: KM651222]	[GenBank: KM651303]	[GenBank: KM651386]	[GenBank: KM651467]	[GenBank: KM651546]	–
Amitostigma basifoliatum	Yunnan, China	26°59’ N, 100°11’ E	2013.07.20	Tang and Su 166	KUN	Y. Tang	Leaf	[GenBank: KM651223]	[GenBank: KM651304]	[GenBank: KM651387]	[GenBank: KM651468]	[GenBank: KM651547]	–
Amitostigma capitatum	Sichuan, China	32°53’ N, 104°03’ E	2012.07.16	Tang 138	KUN	Y. Tang	Leaf	[GenBank: KM651224]	[GenBank: KM651305]	[GenBank: KM651388]	[GenBank: KM651469]	[GenBank: KM651548]	–
Amitostigma cf. amplexifolium	Sichuan, China	32°53’ N, 104°03’ E	2012.07.15	Tang 132	KUN	Y. Tang	Leaf	[GenBank: KM651225]	[GenBank: KM651306]	[GenBank: KM651415]	[GenBank: KM651470]	[GenBank: KM651549]	–
Amitostigma cf. faberi	Sichuan, China	27°51’ N, 098°28’ E	2012.07.07	Tang and Su 128	KUN	Y. Tang	Leaf	[GenBank: KM651226]	[GenBank: KM651307]	[GenBank: KM651395]	[GenBank: KM651471]	[GenBank: KM651550]	–
Amitostigma cf. gonggashanicum	Sichuan, China	29°52’ N, 102°19’ E	2013.07.04	Tang 160	KUN	Y. Tang	Leaf	[GenBank: KM651227]	[GenBank: KM651308]	[GenBank: KM651420]	[GenBank: KM651472]	[GenBank: KM651551]	–
Amitostigma faberi -110	Sichuan, China	29°52’ N, 102°19’ E	2013.07.04	Tang 158	KUN	Y. Tang	Leaf	[GenBank: KM651229]	[GenBank: KM651310]	[GenBank: KM651391]	[GenBank: KM651474]	[GenBank: KM651553]	–
Amitostigma faberi -116	Sichuan, China	29°32’ N, 103°20’ E	2013.07.06	Tang 161	KUN	Y. Tang	Leaf	[GenBank: KM651230]	[GenBank: KM651311]	[GenBank: KM651389]	[GenBank: KM651475]	[GenBank: KM651554]	–
Amitostigma faberi -92	Sichuan, China	29°52’ N, 102°17’ E	2012.07.20	Tang 141	KUN	Y. Tang	Leaf	[GenBank: KM651228]	[GenBank: KM651309]	[GenBank: KM651390]	[GenBank: KM651473]	[GenBank: KM651552]	–
Amitostigma farreri -93	Yunnan, China	27°45’ N, 098°28’ E	2012.07.08	Tang and Su 129	KUN	Y. Tang	Leaf	[GenBank: KM651231]	[GenBank: KM651312]	[GenBank: KM651392]	[GenBank: KM651476]	[GenBank: KM651555]	–
Amitostigma farreri -GB	–	–	–	–	–	–	–	[GenBank: KJ460047]	–	[GenBank: KJ452803]	–	–	–
Amitostigma gonggashanicum -117	Sichuan, China	29°52’ N, 102°19’ E	2013.07.04	Tang 159	KUN	Y. Tang	Leaf	[GenBank: KM651233]	[GenBank: KM651314]	[GenBank: KM651394]	[GenBank: KM651478]	[GenBank: KM651557]	–
Amitostigma gonggashanicum -94	Sichuan, China	29°52’ N, 102°17’ E	2012.07.20	Tang 142	KUN	Y. Tang	Leaf	[GenBank: KM651232]	[GenBank: KM651313]	[GenBank: KM651393]	[GenBank: KM651477]	[GenBank: KM651556]	–
Amitostigma gracile -1061	Tokushima, Japan	–	2006.07.29	Yukawa 06-22	TNS	T. Yukawa	Flower	[GenBank: KM651236]	[GenBank: KM651317]	[GenBank: KM651398]	[GenBank: KM651481]	[GenBank: KM651560]	–
Amitostigma gracile -130	Jiangxi, China	–	2011.05.22	Dong and Yin 0107	KUN	Y. Tang	Leaf	[GenBank: KM651234]	[GenBank: KM651315]	[GenBank: KM651396]	[GenBank: KM651479]	[GenBank: KM651558]	–
Amitostigma gracile -82	Zhejiang, China	28°59’ N, 120°33’ E	2012.05.17	Tang and Li 119	KUN	Y. Tang	Leaf	[GenBank: KM651235]	[GenBank: KM651316]	[GenBank: KM651397]	[GenBank: KM651480]	[GenBank: KM651559]	–
Amitostigma gracile -GB	–	–	–	–	–	–	–	[GenBank: KJ460036]	–	[GenBank: JN696435]	–	–	–
Amitostigma gracile -RMB	–	–	–	–	–	–	–	–	–	–	–	–	–
Amitostigma hemipilioides -119	Yunnan, China	25°07’ N, 102°43’ E	2012.08.05	Tang and Su 148	KUN	Y. Tang	Leaf	[GenBank: KM651238]	[GenBank: KM651319]	[GenBank: KM651400]	[GenBank: KM651483]	[GenBank: KM651562]	–
Amitostigma hemipilioides -52	Yunnan, China	25°12’ N, 102°45’ E	2011.08.20	Jiang and Tang 109	KUN	Y. Tang	Leaf	[GenBank: KM651237]	[GenBank: KM651318]	[GenBank: KM651399]	[GenBank: KM651482]	[GenBank: KM651561]	–
Amitostigma keiskei	Nara, Japan	–	2014.07.14	Yukawa s.n.	TNS	T. Yukawa	Leaf	[GenBank: KM651239]	[GenBank: KM651320]	[GenBank: KM651401]	–	[GenBank: KM651563]	–
Amitostigma keiskeoides	Yunnan, China	23°11’ N, 104°49’ E	2013.07.25	Tang and Jiang 167	KUN	Y. Tang	Leaf	[GenBank: KM651240]	[GenBank: KM651321]	[GenBank: KM651402]	[GenBank: KM651484]	[GenBank: KM651564]	–
Amitostigma kinoshitae	Akita, Japan	–	2006.06.10	Yukawa s.n.	TNS	T. Yukawa	Flower	[GenBank: KM651241]	[GenBank: KM651322]	[GenBank: KM651403]	[GenBank: KM651485]	[GenBank: KM651565]	–
Amitostigma lepidum	Kagoshima, Japan	–	2004.02.23	Kurashige et al. 144	TNS	T. Yukawa	Leaf	[GenBank: KM651242]	[GenBank: KM651323]	[GenBank: KM651404]	[GenBank: KM651486]	[GenBank: KM651566]	–
Amitostigma monanthum -139	Yunnan, China	27°46’ N, 098°27’ E	2013.08.30	Tang and Jiang 171	KUN	Y. Tang	Leaf	[GenBank: KM651243]	[GenBank: KM651326]	[GenBank: KM651405]	[GenBank: KM651489]	[GenBank: KM651569]	–
Amitostigma monanthum -173	Sichuan, China	32°53’ N, 104°03’ E	2014.06.10	Tang 192	KUN	Y. Tang	Leaf	[GenBank: KM651244]	[GenBank: KM651324]	[GenBank: KM651407]	[GenBank: KM651487]	[GenBank: KM651567]	–
Amitostigma monanthum -174	Sichuan, China	32°53’ N, 104°16’ E	2014.06.10	Tang 193	KUN	Y. Tang	Leaf	[GenBank: KM651245]	[GenBank: KM651325]	[GenBank: KM651406]	[GenBank: KM651488]	[GenBank: KM651568]	–
Amitostigma monanthum -GB	–	–	–	–	–	–	–	[GenBank: KJ460037]	–	[GenBank: JN696436]	–	–	–
Amitostigma papilionaceum	Sichuan, China	32°19’ N, 103°43’ E	2014.06.11	Tang 194	KUN	Y. Tang	Leaf	[GenBank: KM651246]	[GenBank: KM651327]	[GenBank: KM651408]	[GenBank: KM651490]	[GenBank: KM651570]	–
Amitostigma parceflorum	Yunnan, China	–	–	Jin et al. 13174	PE	X.-H. Jin	Leaf	[GenBank: KJ460052]	[GenBank: KM651328]	[GenBank: KJ452808]	[GenBank: KM651491]	[GenBank: KM651571]	–
Amitostigma physoceras -107	Sichuan, China	32°19’ N, 103°43’ E	2013.06.30	Tang 150	KUN	Y. Tang	Leaf	[GenBank: KM651247]	[GenBank: KM651329]	[GenBank: KM651409]	[GenBank: KM651492]	[GenBank: KM651572]	–
Amitostigma physoceras -177	Sichuan, China	32°19’ N, 103°43’ E	2014.06.11	Tang 195	KUN	Y. Tang	Leaf	[GenBank: KM651248]	[GenBank: KM651330]	[GenBank: KM651410]	[GenBank: KM651493]	[GenBank: KM651573]	–
Amitostigma pinguicula -172	Zhejiang, China	–	2014.04.26	Li s.n.	KUN	Y. Tang	Leaf	[GenBank: KM651249]	[GenBank: KM651331]	[GenBank: KM651412]	[GenBank: KM651494]	[GenBank: KM651574]	–
Amitostigma pinguicula -72	Zhejiang, China	28°59’ N, 120°33’ E	2012.05.17	Tang and Li 117	KUN	Y. Tang	Leaf	[GenBank: KM651250]	[GenBank: KM651333]	[GenBank: KM651413]	[GenBank: KM651496]	[GenBank: KM651576]	–
Amitostigma pinguicula -74	Zhejiang, China	28°59’ N, 120°30’ E	2012.05.17	Tang and Li 118	KUN	Y. Tang	Leaf	[GenBank: KM651251]	[GenBank: KM651334]	[GenBank: KM651414]	[GenBank: KM651497]	[GenBank: KM651577]	–
Amitostigma pinguicula -75	Zhejiang, China	29°02’ N, 119°47’ E	2012.05.18	Tang et al. 121	KUN	Y. Tang	Leaf	[GenBank: KM651252]	[GenBank: KM651332]	[GenBank: KM651411]	[GenBank: KM651495]	[GenBank: KM651575]	–
Amitostigma simplex	Sichuan, China	29°47’ N, 101°42’ E	2012.07.23	Tang 146	KUN	Y. Tang	Leaf	[GenBank: KM651253]	[GenBank: KM651335]	[GenBank: KM651416]	[GenBank: KM651498]	[GenBank: KM651578]	–
Amitostigma sp. 1 -GB	–	–	–	–	–	–	–	[GenBank: KJ460097]	–	[GenBank: KJ452854]	–	–	–
Amitostigma sp. 2 -GB	–	–	–	–	–	–	–	[GenBank: KJ460091]	–	[GenBank: KJ452847]	–	–	–
Amitostigma sp. 3 -GB	–	–	–	–	–	–	–	[GenBank: KJ460090]	–	[GenBank: KJ452846]	–	–	–
Amitostigma tetralobum -62	Yunnan, China	26°28’ N, 099°21’ E	2010.07.29	Yin et al. 016	KUN	Y. Tang	Leaf	[GenBank: KM651255]	[GenBank: KM651337]	[GenBank: KM651418]	[GenBank: KM651500]	[GenBank: KM651580]	–
Amitostigma tetralobum -86	Yunnan, China	28°11’ N, 099°43’ E	2012.07.24	Jiang 05558	YAF	H. Jiang	Leaf	[GenBank: KM651254]	[GenBank: KM651336]	[GenBank: KM651417]	[GenBank: KM651499]	[GenBank: KM651579]	–
Amitostigma thailandicum	Chiang Mai, Thailand	19°55’ N, 099°02’ E	2014.06.28	Tang et al. 211	KUN	Y. Tang	Leaf	[GenBank: KM651256]	[GenBank: KM651338]	[GenBank: KM651419]	[GenBank: KM651501]	[GenBank: KM651581]	–
Amitostigma tibeticum	Yunnan, China	28°17’ N, 098°13’ E	2011.07.16	Tang and Su 064	KUN	Y. Tang	Leaf	[GenBank: KM651257]	[GenBank: KM651339]	[GenBank: KM651421]	[GenBank: KM651502]	[GenBank: KM651582]	–
Amitostigma trifurcatum	Yunnan, China	–	–	Jin and Zhang 11281	PE	X.-H. Jin	Leaf	[GenBank: KJ460055]	[GenBank: KM651340]	[GenBank: KJ452811]	[GenBank: KM651503]	[GenBank: KM651583]	–
Amitostigma wenshanense	Yunnan, China	23°21’ N, 103°55’ E	2012.06.28	Tang 122	KUN	Y. Tang	Leaf	[GenBank: KM651258]	[GenBank: KM651341]	[GenBank: KM651422]	[GenBank: KM651504]	[GenBank: KM651584]	–
Amitostigma yuanum -96	Yunnan, China	27°41’ N, 098°28’ E	2012.07.05	Tang and Su 066	KUN	Y. Tang	Leaf	[GenBank: KM651259]	[GenBank: KM651342]	[GenBank: KM651423]	[GenBank: KM651505]	[GenBank: KM651585]	–
Amitostigma yuanum -GB	–	–	–	–	–	–	–	[GenBank: KJ460092]	–	[GenBank: KJ452848]	–	–	–
Anacamptis champagneuxii	–	–	–	–	–	–	–	[GenBank: AY364879]	–	–	–	–	–
Anacamptis coriophora	–	–	–	–	–	–	–	[GenBank: AY369086]	–	–	–	–	–
Anacamptis laxiflora	–	–	–	–	–	–	–	[GenBank: AM711747]	–	–	–	–	–
Anacamptis morio	–	–	–	–	–	–	–	[GenBank: AY364881]	–	–	–	–	–
Anacamptis pyramidalis	–	–	–	–	–	–	–	[GenBank: AY364870]	–	–	–	–	–
Androcorys ophioglossoides	–	–	–	–	–	–	–	[GenBank: KJ460046]	–	–	–	–	–
Androcorys pugioniformis	–	–	–	–	–	–	–	[GenBank: KJ460048]	–	–	–	–	–
Bonatea bracteata	–	–	–	–	–	–	–	[GenBank: DQ522057]	–	–	–	–	–
Bonatea polypodantha	–	–	–	–	–	–	–	[GenBank: DQ522062]	–	–	–	–	–
Bonatea pulchella	–	–	–	–	–	–	–	[GenBank: DQ522065]	–	–	–	–	–
Brachycorythis henryi	Yunnan, China	22°17’ N, 100°37’ E	2013.07.31	Jiang 05799	YAF	H. Jiang	Leaf	[GenBank: KM651260]	[GenBank: KM651343]	[GenBank: KM651424]	[GenBank: KM651506]	[GenBank: KM651586]	–
Brachycorythis macrantha	–	–	–	–	–	–	–	[GenBank: AJ000146]	–	–	–	–	–
Brachycorythis neglecta	Chiang Mai, Thailand	18°52’ N, 098°56’ E	2014.06.26	Tang and Lin 207	KUN	Y. Tang	Leaf	[GenBank: KM651261]	[GenBank: KM651344]	[GenBank: KM651425]	[GenBank: KM651507]	[GenBank: KM651587]	–
Cynorkis fastigiata	–	–	–	–	–	–	–	[GenBank: JQ045490]	–	–	–	–	–
Cynorkis grandiflora	–	–	–	–	–	–	–	[GenBank: EF079186]	–	–	–	–	–
Dactylorhiza aristata	–	–	–	–	–	–	–	[GenBank: DQ022872]	–	–	–	–	–
Dactylorhiza euxina	–	–	–	–	–	–	–	[GenBank: DQ022886]	–	–	–	–	–
Dactylorhiza foliosa	–	–	–	–	–	–	–	[GenBank: DQ022866]	–	–	–	–	–
Dactylorhiza iberica	–	–	–	–	–	–	–	[GenBank: DQ022878]	–	–	–	–	–
Dactylorhiza incarnata	–	–	–	–	–	–	–	[GenBank: DQ022885]	–	–	–	–	–
Dactylorhiza maculata	–	–	–	–	–	–	–	[GenBank: DQ022867]	–	–	–	–	–
Dactylorhiza majalis	–	–	–	–	–	–	–	[GenBank: DQ074206]	–	–	–	–	–
Dactylorhiza praetermissa	–	–	–	–	–	–	–	[GenBank: DQ074224]	–	–	–	–	–
Dactylorhiza romana	–	–	–	–	–	–	–	[GenBank: DQ022874]	–	–	–	–	–
Dactylorhiza saccifera	–	–	–	–	–	–	–	[GenBank: DQ022870]	–	–	–	–	–
Dactylorhiza sambucina	–	–	–	–	–	–	–	[GenBank: DQ022875]	–	–	–	–	–
Dactylorhiza traunsteineri	–	–	–	–	–	–	–	[GenBank: DQ074227]	–	–	–	–	–
Dactylorhiza viridis	Sichuan, China	33°08’ N, 103°44’ E	2014.06.11	Tang 196	KUN	Y. Tang	Leaf	[GenBank: KM651262]	[GenBank: KM651345]	[GenBank: KM651426]	[GenBank: KM651508]	[GenBank: KM651588]	–
Disa buchenaviana -GB(1)	–	–	–	–	–	–	–	[GenBank: DQ414921]	–	[GenBank: DQ415064]	–	[GenBank: DQ415205]	–
Disa buchenaviana -GB(2)	–	–	–	–	–	–	–	–	[GenBank: GU004479]	–	–	–	–
Galearis roborowskyi	Sichuan, China	32°53’ N, 104°03’ E	2012.07.15	Tang 133	KUN	Y. Tang	Leaf	[GenBank: KM651265]	[GenBank: KM651348]	[GenBank: KM651429]	[GenBank: KM651511]	[GenBank: KM651591]	–
Galearis spathulata	Sichuan, China	32°53’ N, 104°03’ E	2012.07.15	Tang 134	KUN	Y. Tang	Leaf	[GenBank: KM651266]	[GenBank: KM651349]	[GenBank: KM651430]	[GenBank: KM651512]	[GenBank: KM651592]	–
Galearis tschiliensis	–	–	–	–	–	–	–	[GenBank: JN696457]	–	–	–	–	–
Galearis wardii	–	–	–	–	–	–	–	[GenBank: JN696458]	–	–	–	–	–
Gennaria diphylla	–	–	–	–	–	–	–	[GenBank: AY351380]	–	–	–	–	–
Gymnadenia austriaca	–	–	–	–	–	–	–	[GenBank: DQ022893]	–	–	–	–	–
Gymnadenia borealis	–	–	–	–	–	–	–	[GenBank: DQ022889]	–	–	–	–	–
Gymnadenia conopsea	–	–	–	–	–	–	–	[GenBank: JQ768196]	–	–	–	–	–
Gymnadenia crassinervis	–	–	–	–	–	–	–	[GenBank: DQ022890]	–	–	–	–	–
Gymnadenia frivaldii	–	–	–	–	–	–	–	[GenBank: DQ351277]	–	–	–	–	–
Gymnadenia nigra	–	–	–	–	–	–	–	[GenBank: DQ022892]	–	–	–	–	–
Gymnadenia orchidis	Sichuan, China	29°34’ N, 101°59’ E	2012.07.21	Tang 144	KUN	Y. Tang	Leaf	[GenBank: KM651267]	[GenBank: KM651350]	[GenBank: KM651431]	[GenBank: KM651513]	[GenBank: KM651593]	–
Habenaria arenaria	–	–	–	–	–	–	–	[GenBank: DQ522073]	–	–	–	–	–
Habenaria clavata	–	–	–	–	–	–	–	[GenBank: DQ522074]	–	–	–	–	–
Habenaria delavayi	Yunnan, China	25°12’ N, 102°45’ E	2012.06.29	Tang 94	KUN	Y. Tang	Leaf	[GenBank: KM651268]	[GenBank: KM651351]	[GenBank: KM651432]	[GenBank: KM651514]	[GenBank: KM651594]	–
Habenaria dentata	–	–	–	–	–	–	–	[GenBank: KJ460038]	–	–	–	–	–
Habenaria dives	–	–	–	–	–	–	–	[GenBank: DQ522075]	–	–	–	–	–
Habenaria foliosa	–	–	–	–	–	–	–	[GenBank: JN114529]	–	–	–	–	–
Habenaria grandifloriformis	–	–	–	–	–	–	–	[GenBank: JN114541]	–	–	–	–	–
Habenaria hamata	–	–	–	–	–	–	–	[GenBank: HM777586]	–	–	–	–	–
Habenaria heyneana	–	–	–	–	–	–	–	[GenBank: JN114547]	–	–	–	–	–
Habenaria laevigata	–	–	–	–	–	–	–	[GenBank: DQ522076]	–	–	–	–	–
Habenaria lithophila	–	–	–	–	–	–	–	[GenBank: DQ522077]	–	–	–	–	–
Habenaria macroceratitis	–	–	–	–	–	–	–	[GenBank: HF560577]	–	–	–	–	–
Habenaria petalodes	–	–	–	–	–	–	–	[GenBank: HM777583]	–	–	–	–	–
Habenaria praestans	–	–	–	–	–	–	–	[GenBank: DQ522079]	–	–	–	–	–
Habenaria rhodochelia	–	–	–	–	–	–	–	[GenBank: KJ460043]	–	–	–	–	–
Habenaria stenopetala	–	–	–	–	–	–	–	[GenBank: JN696451]	–	–	–	–	–
Habenaria tridens	–	–	–	–	–	–	–	[GenBank: DQ522080]	–	–	–	–	–
Hemipilia calophylla -157	Yunnan, China	–	2013.07.17	Dong et al. LX-Z-P322	KUN	Y. Tang	Leaf	[GenBank: KM651269]	[GenBank: KM651352]	[GenBank: KM651433]	[GenBank: KM651515]	[GenBank: KM651595]	–
Hemipilia calophylla -GB	–	–	–	–	–	–	–	[GenBank: KJ460095]	–	[GenBank: KJ452852]	–	–	–
Hemipilia crassicalcarata -89	Sichuan, China	32°34’ N, 104°47’ E	2012.07.14	Tang 131	KUN	Y. Tang	Leaf	[GenBank: KM651270]	[GenBank: KM651353]	[GenBank: KM651434]	[GenBank: KM651516]	[GenBank: KM651596]	–
Hemipilia crassicalcarata -RMB	–	–	–	–	–	–	–	–	–	–	–	–	–
Hemipilia cruciata -GB	–	–	–	–	–	–	–	[GenBank: AF348036]	–	–	–	–	–
Hemipilia cruciata -RMB	–	–	–	–	–	–	–	–	–	–	–	–	–
Hemipilia flabellata -140	Yunnan, China	25°39’ N, 099°56’ E	2013.09.05	Tang 140	KUN	Y. Tang	Leaf	[GenBank: KM651271]	[GenBank: KM651354]	[GenBank: KM651435]	[GenBank: KM651517]	[GenBank: KM651597]	–
Hemipilia flabellata -GB	–	–	–	–	–	–	–	[GenBank: KJ460050]	–	[GenBank: KJ452806]	–	–	–
Hemipilia flabellata -RMB	–	–	–	–	–	–	–	–	–	–	–	–	–
Hemipilia forrestii	–	–	–	–	–	–	–	[GenBank: KJ460049]	–	[GenBank: KJ452805]	–	–	–
Hemipilia henryi	–	–	–	–	–	–	–	–	–	–	–	–	–
Hemipilia kwangsiensis -103	Yunnan, China	23°10’ N, 104°15’ E	2011.08.24	Jiang 05359	YAF	H. Jiang	Leaf	[GenBank: KM651272]	[GenBank: KM651355]	[GenBank: KM651436]	[GenBank: KM651518]	[GenBank: KM651598]	–
Hemipilia kwangsiensis -RMB	–	–	–	–	–	–	–	–	–	–	–	–	–
Hemipilia limprichtii	–	–	–	–	–	–	–	–	–	–	–	–	–
Hemipilia quinquangularis	–	–	–	–	–	–	–	–	–	–	–	–	–
Hemipilia sp.	–	–	–	–	–	–	–	[GenBank: KJ460040]	–	[GenBank: JN696444]	–	–	–
Hemipiliopsis purpureopunctata -GB	–	–	–	–	–	–	–	[GenBank: KJ460051]	–	[GenBank: KJ452807]	–	–	–
Hemipiliopsis purpureopunctata -RMB	–	–	–	–	–	–	–	–	–	–	–	–	–
Herminium alaschanicum	–	–	–	–	–	–	–	[GenBank: KJ460100]	–	–	–	–	–
Herminium lanceum	–	–	–	–	–	–	–	[GenBank: JN696452]	–	–	–	–	–
Herminium monorchis	Sichuan, China	32°53’ N, 104°03’ E	2012.07.15	Tang 135	KUN	Y. Tang	Leaf	[GenBank: KM651273]	[GenBank: KM651356]	[GenBank: KM651437]	[GenBank: KM651519]	[GenBank: KM651599]	–
Herminium ophioglossoides	–	–	–	–	–	–	–	[GenBank: KJ460102]	–	–	–	–	–
Herminium souliei	Sichuan, China	27°45’ N, 102°20’ E	2011.08.13	Dong and Tang 0375	KUN	Y. Tang	Leaf	[GenBank: KM651274]	[GenBank: KM651357]	[GenBank: KM651438]	[GenBank: KM651520]	[GenBank: KM651600]	–
Himantoglossum adriaticum	–	–	–	–	–	–	–	[GenBank: FR750401]	–	–	–	–	–
Himantoglossum caprinum	–	–	–	–	–	–	–	[GenBank: FR750402]	–	–	–	–	–
Himantoglossum hircinum	–	–	–	–	–	–	–	[GenBank: AY351385]	–	–	–	–	–
Himantoglossum robertianum -GB(1)	–	–	–	–	–	–	–	[GenBank: AY351384]	–	–	–	–	–
Himantoglossum robertianum -GB(2)	–	–	–	–	–	–	–	–	–	[GenBank: AY368382]	–	–	–
Himantoglossum robertianum -GB(3)	–	–	–	–	–	–	–	–	–	–	–	[GenBank: AY014584]	–
Hsenhsua chrysea	–	–	–	–	–	–	–	[GenBank: KJ460056]	–	[GenBank: KJ452812]	–	–	–
Hsenhsua chrysea	–	–	–	–	–	–	–	[GenBank: KJ460096]	–	[GenBank: KJ452853]	–	–	–
Neotinea conica	–	–	–	–	–	–	–	[GenBank: AY364880]	–	–	–	–	–
Neotinea maculata	–	–	–	–	–	–	–	[GenBank: AM711744]	–	–	–	–	–
Neotinea tridentata	–	–	–	–	–	–	–	[GenBank: HQ657132]	–	–	–	–	–
Neotinea ustulata	–	–	–	–	–	–	–	[GenBank: AY014549]	–	–	–	–	–
Neottianthe camptoceras	Sichuan, China	30°55’ N, 101°12’ E	2014.06.13	Tang 198	KUN	Y. Tang	Leaf	[GenBank: KM651275]	[GenBank: KM651358]	[GenBank: KM651439]	[GenBank: KM651521]	[GenBank: KM651601]	–
Neottianthe compacta	–	–	–	–	–	–	–	[GenBank: JN696455]	–	[GenBank: KJ452796]	–	–	–
Neottianthe cucullata -576	Ibaraki, Japan	–	2003.08.11	Yukawa s.n.	TNS	T. Yukawa	Leaf	[GenBank: KM651277]	[GenBank: KM651360]	[GenBank: KM651441]	–	[GenBank: KM651603]	–
Neottianthe cucullata -724	Yamanashi, Japan	–	2004.07.27	Yagame s.n.	TNS	T. Yukawa	Flower	[GenBank: KM651276]	[GenBank: KM651361]	[GenBank: KM651442]	–	[GenBank: KM651604]	–
Neottianthe cucullata -912	Yunnan, China	–	2012.08.14	Zhu s.n.	KUN	Y. Tang	Leaf	[GenBank: KM651278]	[GenBank: KM651359]	[GenBank: KM651443]	[GenBank: KM651522]	[GenBank: KM651602]	–
Neottianthe cucullata -GB	–	–	–	–	–	–	–	[GenBank: JN696456]	–	[GenBank: KJ452792]	–	–	–
Neottianthe cucullata -RMB	–	–	–	–	–	–	–	–	–	–	–	–	–
Neottianthe cucullata var. calcicola	Yunnan, China	27°55’ N, 099°37’ E	2011.09.08	Jiang 05472	YAF	H. Jiang	Flower	[GenBank: KM651279]	[GenBank: KM651362]	[GenBank: KM651440]	[GenBank: KM651523]	[GenBank: KM651605]	–
Neottianthe cucullata var. calcicola -RMB	–	–	–	–	–	–	–	–	–	–	–	–	–
Neottianthe fujisanensis	Fukushima, Japan	–	2006.07.29	Yukawa s.n.	TNS	T. Yukawa	Flower	[GenBank: KM651280]	[GenBank: KM651363]	[GenBank: KM651444]	[GenBank: KM651524]	[GenBank: KM651606]	–
Neottianthe monophylla	–	–	–	–	–	–	–	[GenBank: JN696454]	–	[GenBank: KJ452791]	–	–	–
Neottianthe oblonga	Yunnan, China	25°41’ N, 100°06’ E	2011.08.31	Tang and Yin 110	KUN	Y. Tang	Leaf	[GenBank: KM651281]	[GenBank: KM651364]	[GenBank: KM651445]	[GenBank: KM651525]	[GenBank: KM651607]	–
Nujiangia griffithii	–	–	–	–	–	–	–	[GenBank: JN696445]	–	–	–	–	–
Ophrys apifera -GB(1)	–	–	–	–	–	–	–	[GenBank: AJ539529]	–	–	–	–	–
Ophrys apifera -GB(2)	–	–	–	–	–	–	–	–	–	[GenBank: AJ310049]	–	[GenBank: AJ409432]	–
Ophrys bombyliflora	–	–	–	–	–	–	–	[GenBank: AM711810]	–	–	–	–	–
Ophrys fuciflora	–	–	–	–	–	–	–	[GenBank: AM711830]	–	–	–	–	–
Ophrys fusca	–	–	–	–	–	–	–	[GenBank: AM711832]	–	–	–	–	–
Ophrys insectifera	–	–	–	–	–	–	–	[GenBank: AM711840]	–	–	–	–	–
Ophrys scolopax	–	–	–	–	–	–	–	[GenBank: AM711733]	–	–	–	–	[GenBank: KM651627]
Ophrys speculum	–	–	–	–	–	–	–	[GenBank: AY014541]	–	–	–	–	[GenBank: KM651628]
Ophrys sphegodes	–	–	–	–	–	–	–	[GenBank: AM711739]	–	–	–	–	[GenBank: KM651629]
Ophrys umbilicata	–	–	–	–	–	–	–	[GenBank: AM711742]	–	–	–	–	[GenBank: KM651630]
Orchis anatolica	–	–	–	–	–	–	–	[GenBank: HQ657131]	–	–	–	–	[GenBank: KM651631]
Orchis anthropophora	–	–	–	–	–	–	–	[GenBank: AY364869]	–	–	–	–	[GenBank: KM651632]
Orchis italica	–	–	–	–	–	–	–	[GenBank: AM711745]	–	–	–	–	[GenBank: KM651633]
Orchis mascula	–	–	–	–	–	–	–	[GenBank: AY351379]	–	–	–	–	[GenBank: KM651634]
Orchis militaris	–	–	–	–	–	–	–	[GenBank: AY699977]	–	–	–	–	[GenBank: KM651635]
Orchis purpurea	–	–	–	–	–	–	–	[GenBank: AY364882]	–	–	–	–	[GenBank: KM651636]
Pecteilis gigantea	–	–	–	–	–	–	–	[GenBank: JN114651]	–	–	–	–	[GenBank: KM651637]
Peristylus coeloceras	–	–	–	–	–	–	–	[GenBank: JN696459]	–	–	–	–	[GenBank: KM651638]
Peristylus densus	Sichuan, China	27°45’ N, 102°20’ E	2011.08.13	Dong and Tang 0376	KUN	Y. Tang	Leaf	[GenBank: KM651282]	[GenBank: KM651365]	[GenBank: KM651446]	[GenBank: KM651526]	[GenBank: KM651608]	[GenBank: KM651639]
Peristylus elisabethae	–	–	–	–	–	–	–	[GenBank: JN114667]	–	–	–	–	[GenBank: KM651640]
Peristylus flagellifer	–	–	–	–	–	–	–	[GenBank: JN696462]	–	–	–	–	[GenBank: KM651641]
Peristylus forceps	–	–	–	–	–	–	–	[GenBank: JN696461]	–	–	–	–	[GenBank: KM651642]
Peristylus mannii	Yunnan, China	23°50’ N, 099°11’ E	2010.09.13	Liu and Tang 044	KUN	Y. Tang	Leaf	[GenBank: KM651283]	[GenBank: KM651366]	[GenBank: KM651447]	[GenBank: KM651527]	[GenBank: KM651609]	[GenBank: KM651643]
Peristylus plantagineus	–	–	–	–	–	–	–	[GenBank: JN114672]	–	–	–	–	[GenBank: KM651644]
Peristylus tentaculatus	–	–	–	–	–	–	–	[GenBank: KJ460035]	–	–	–	–	[GenBank: KM651645]
Platanthera angustata	–	–	–	–	–	–	–	[GenBank: KJ460075]	–	–	–	–	[GenBank: KM651646]
Platanthera aquilonis	–	–	–	–	–	–	–	[GenBank: EF025530]	–	–	–	–	[GenBank: KM651647]
Platanthera bhutanica	–	–	–	–	–	–	–	[GenBank: KJ460071]	–	–	–	–	[GenBank: KM651648]
Platanthera brevicalcarata	–	–	–	–	–	–	–	[GenBank: KJ460067]	–	–	–	–	[GenBank: KM651649]
Platanthera chlorantha	–	–	–	–	–	–	–	[GenBank: KJ460085]	–	–	–	–	[GenBank: KM651650]
Platanthera contigua	Yunnan, China	27°46’ N, 098°27’ E	2013.08.30	Tang and Jiang 172	KUN	Y. Tang	Leaf	[GenBank: KM651263]	[GenBank: KM651346]	[GenBank: KM651427]	[GenBank: KM651509]	[GenBank: KM651589]	[GenBank: KM651651]
Platanthera damingshanica	–	–	–	–	–	–	–	[GenBank: KJ460081]	–	–	–	–	[GenBank: KM651652]
Platanthera dilatata	–	–	–	–	–	–	–	[GenBank: EF025524]	–	–	–	–	[GenBank: KM651653]
Platanthera dulongensis	–	–	–	–	–	–	–	[GenBank: KJ460080]	–	–	–	–	[GenBank: KM651654]
Platanthera edgeworthii	–	–	–	–	–	–	–	[GenBank: JN114685]	–	–	–	–	[GenBank: KM651655]
Platanthera finetiana	–	–	–	–	–	–	–	[GenBank: KJ460101]	–	–	–	–	[GenBank: KM651656]
Platanthera japonica	–	–	–	–	–	–	–	[GenBank: KJ460082]	–	–	–	–	[GenBank: KM651657]
Platanthera juncea	–	–	–	–	–	–	–	[GenBank: KJ460062]	–	–	–	–	[GenBank: KM651658]
Platanthera latilabris	–	–	–	–	–	–	–	[GenBank: JN114683]	–	–	–	–	[GenBank: KM651659]
Platanthera mandarinorum	–	–	–	–	–	–	–	[GenBank: JN696464]	–	–	–	–	[GenBank: KM651660]
Platanthera praeclara	–	–	–	–	–	–	–	[GenBank: AF301445]	–	–	–	–	[GenBank: KM651661]
Platanthera roseotincta	Yunnan, China	27°41’ N, 098°28’ E	2011.07.06	Tang and Su 097	KUN	Y. Tang	Leaf	[GenBank: KM651284]	[GenBank: KM651367]	[GenBank: KM651448]	[GenBank: KM651528]	[GenBank: KM651610]	[GenBank: KM651662]
Platanthera silaensis	–	–	–	–	–	–	–	[GenBank: KJ460065]	–	–	–	–	[GenBank: KM651663]
Platanthera stenantha	–	–	–	–	–	–	–	[GenBank: JN696463]	–	–	–	–	[GenBank: KM651664]
Platanthera stenophylla	–	–	–	–	–	–	–	[GenBank: KJ460072]	–	–	–	–	[GenBank: KM651665]
Platanthera uniformis	–	–	–	–	–	–	–	[GenBank: JN696448]	–	–	–	–	[GenBank: KM651666]
Platanthera urceolata	Yunnan, China	25°41’ N, 100°06’ E	2011.08.31	Tang and Yin 112	KUN	Y. Tang	Leaf	[GenBank: KM651264]	[GenBank: KM651347]	[GenBank: KM651428]	[GenBank: KM651510]	[GenBank: KM651590]	[GenBank: KM651667]
Ponerorchis brevicalcarata -914	Yunnan, China	26°15’ N, 102°53’ E	2012.06.29	Jiang 05542	YAF	H. Jiang	Leaf	[GenBank: KM651285]	[GenBank: KM651368]	[GenBank: KM651449]	[GenBank: KM651529]	[GenBank: KM651611]	[GenBank: KM651668]
Ponerorchis brevicalcarata -GB	–	–	–	–	–	–	–	[GenBank: KJ460041]	–	[GenBank: KJ452793]	–	–	[GenBank: KM651669]
Ponerorchis brevicalcarata -RMB	–	–	–	–	–	–	–	–	–	–	–	–	[GenBank: KM651670]
Ponerorchis cf. chidori	–	–	–	–	–	–	–	–	–	–	–	–	[GenBank: KM651671]
Ponerorchis cf. limprichtii	Sichuan, China	32°19’ N, 103°43’ E	2013.06.30	Tang 151	KUN	Y. Tang	Leaf	[GenBank: KM651296]	[GenBank: KM651379]	[GenBank: KM651462]	[GenBank: KM651539]	[GenBank: KM651621]	[GenBank: KM651672]
Ponerorchis chidori -0713	Tohoku district, Japan	–	2004.06.26	Oikawa s.n.	TNS	T. Yukawa	Leaf	[GenBank: KM651286]	[GenBank: KM651370]	[GenBank: KM651450]	[GenBank: KM651531]	[GenBank: KM651613]	[GenBank: KM651673]
Ponerorchis chidori -1012	Shizunai, Japan	–	2006.06.10	Koyama s.n.	TNS	T. Yukawa	Flower	[GenBank: KM651287]	[GenBank: KM651369]	[GenBank: KM651451]	[GenBank: KM651530]	[GenBank: KM651612]	[GenBank: KM651674]
Ponerorchis chusua -158	Yunnan, China	–	2013.07.14	Zhu s.n.	KUN	Y. Tang	Leaf	[GenBank: KM651291]	[GenBank: KM651374]	[GenBank: KM651455]	[GenBank: KM651535]	[GenBank: KM651617]	[GenBank: KM651675]
Ponerorchis chusua -713	Yunnan, China	28°14’ N, 098°13’ E	2011.07.15	Tang and Su 093	KUN	Y. Tang	Leaf	[GenBank: KM651288]	[GenBank: KM651373]	[GenBank: KM651452]	[GenBank: KM651534]	[GenBank: KM651616]	[GenBank: KM651676]
Ponerorchis chusua -812	Sichuan, China	29°51’ N, 102°17’ E	2012.07.20	Tang 145	KUN	Y. Tang	Leaf	[GenBank: KM651290]	[GenBank: KM651372]	[GenBank: KM651453]	[GenBank: KM651533]	[GenBank: KM651615]	[GenBank: KM651677]
Ponerorchis chusua -915	Sichuan, China	29°55’ N, 101°59’ E	2012.07.21	Tang 137	KUN	Y. Tang	Leaf	[GenBank: KM651289]	[GenBank: KM651371]	[GenBank: KM651454]	[GenBank: KM651532]	[GenBank: KM651614]	[GenBank: KM651678]
Ponerorchis chusua -GB	–	–	–	–	–	–	–	[GenBank: KJ460034]	–	[GenBank: KJ452786]	–	–	[GenBank: KM651679]
Ponerorchis chusua -RMB	–	–	–	–	–	–	–	–	–	–	–	–	[GenBank: KM651680]
Ponerorchis graminifolia -0711	Shizuoka, Japan	–	2004.06.26	Yukawa s.n.	TNS	T. Yukawa	Leaf	[GenBank: KM651292]	[GenBank: KM651377]	[GenBank: KM651456]	[GenBank: KM651538]	[GenBank: KM651620]	[GenBank: KM651681]
Ponerorchis graminifolia -1057	Kagawa, Japan	–	2006.07.29	Hashimoto s.n.	TNS	T. Yukawa	Flower	[GenBank: KM651293]	[GenBank: KM651375]	[GenBank: KM651457]	[GenBank: KM651536]	[GenBank: KM651618]	[GenBank: KM651682]
Ponerorchis graminifolia -1065	Kagoshima, Japan	–	2006.07.29	Yukawa s.n.	TNS	T. Yukawa	Flower	[GenBank: KM651294]	[GenBank: KM651376]	[GenBank: KM651458]	[GenBank: KM651537]	[GenBank: KM651619]	[GenBank: KM651683]
Ponerorchis joo-iokiana -GB	–	–	–	–	–	–	–	–	–	[GenBank: KF695169]	[GenBank: KF695181]	–	[GenBank: KM651684]
Ponerorchis joo-iokiana -RMB	–	–	–	–	–	–	–	–	–	–	–	–	[GenBank: KM651685]
Ponerorchis kiraishiensis	Taiwan, China	24°22’ N, 121°26’ E	2010.07.19	Lee 201228	TNM	Y.-I Lee	Flower	[GenBank: KM651295]	[GenBank: KM651378]	[GenBank: KM651460]	–	–	[GenBank: KM651686]
Ponerorchis limprichtii -108	Sichuan, China	30°59’ N, 102°51’ E	2013.07.02	Tang 156	KUN	Y. Tang	Leaf	[GenBank: KM651297]	[GenBank: KM651380]	[GenBank: KM651463]	[GenBank: KM651540]	[GenBank: KM651622]	[GenBank: KM651687]
Ponerorchis limprichtii -178	Sichuan, China	30°07’ N, 101°30’ E	2014.06.13	Tang 199	KUN	Y. Tang	Leaf	[GenBank: KM651298]	[GenBank: KM651381]	[GenBank: KM651461]	[GenBank: KM651541]	[GenBank: KM651623]	[GenBank: KM651688]
Ponerorchis omeishanica	Sichuan, China	29°32’ N, 103°20’ E	2014.07.07	Tang 202	KUN	Y. Tang	Leaf	[GenBank: KM651299]	[GenBank: KM651382]	[GenBank: KM651464]	[GenBank: KM651542]	[GenBank: KM651624]	[GenBank: KM651689]
Ponerorchis sichuanica	–	–	–	–	–	–	–	[GenBank: KJ460059]	–	[GenBank: KJ452815]	–	–	[GenBank: KM651690]
Ponerorchis suzukiana	Chiba, Japan	–	2006.07.29	Hashimoto s.n.	TNS	T. Yukawa	Flower	[GenBank: KM651300]	[GenBank: KM651383]	[GenBank: KM651459]	[GenBank: KM651543]	[GenBank: KM651625]	[GenBank: KM651691]
Porolabium biporosum	–	–	–	–	–	–	–	[GenBank: KJ460042]	–	–	–	–	[GenBank: KM651692]
Pseudorchis straminea	–	–	–	–	–	–	–	[GenBank: DQ022894]	–	–	–	–	[GenBank: KM651693]
Satyrium nepalense	Yunnan, China	27°10’ N, 098°47’ E	2013.09.02	Tang and Jiang 177	KUN	Y. Tang	Leaf	[GenBank: KM651301]	[GenBank: KM651384]	[GenBank: KM651465]	[GenBank: KM651544]	[GenBank: KM651626]	[GenBank: KM651694]
Serapias cordigera	–	–	–	–	–	–	–	[GenBank: AY364884]	–	–	–	–	[GenBank: KM651695]
Serapias lingua	–	–	–	–	–	–	–	[GenBank: AF348062]	–	–	–	–	[GenBank: KM651696]
Serapias parviflora	–	–	–	–	–	–	–	[GenBank: AY014550]	–	–	–	–	[GenBank: KM651697]
Serapias perez-chiscanoi	–	–	–	–	–	–	–	[GenBank: AY364886]	–	–	–	–	[GenBank: KM651698]
Serapias vomeracea	–	–	–	–	–	–	–	[GenBank: AY014551]	–	–	–	–	[GenBank: KM651699]
Sirindhornia pulchella	–	–	–	–	–	–	–	[GenBank: KJ460045]	–	[GenBank: KJ452801]	–	–	[GenBank: KM651700]
Stenoglottis longifolia	–	–	–	–	–	–	–	[GenBank: AF348065]	–	–	–	–	[GenBank: KM651701]
Steveniella satyrioides	–	–	–	–	–	–	–	[GenBank: AM711746]	–	–	–	–	[GenBank: KM651702]
Tsaiorchis keiskeoides	–	–	–	–	–	–	–	[GenBank: JN696466]	–	[GenBank: KJ452794]	–	–	[GenBank: KM651703]
