# Supplementary material for: Phylogeny and classification of the East Asian Amitostigma alliance (Orchidaceae: Orchideae) based on six DNA markers
Source: BMC Evol Biol. 2015 May 26;15:96. doi: 10.1186/s12862-015-0376-3 (PMC4479074; doi:10.1186/s12862-015-0376-3)
Supplement: Additional file 2: Tables S5–S7. — Mean and effective sample size (ESS) of parameters for each Bayesian analysis of our tribe-wide nrITS, combined nuclear and combined plastid datasets, respectively. [file 12862_2015_376_MOESM2_ESM.xlsx]

## Sheet: Tabel S5. Tribe-wide nrITS
Summary Statistic	mean	effective sample size (ESS)
LnL	-21073.5	8992.12
TL	6.6193	33379.6
r(A<->C)	0.0922	33666.1
r(A<->G)	0.2454	21822
r(A<->T)	0.0936	33328.8
r(C<->G)	0.0881	31928.7
r(C<->T)	0.3861	22340
r(G<->T)	0.0946	34059.3
gtrsubmodel	94.2978	34088.7
k_revmat	3.7173	33126.7
pi(A)	0.3212	24205
pi(C)	0.1456	24720.4
pi(G)	0.181	27218
pi(T)	0.3522	21957.4
alpha	0.6436	36002

## Sheet: Table S6. Combined nuclear DNA
Summary Statistic	mean	effective sample size (ESS)
LnL	-15709.1	14251.1
TL{all}	2.1114	31943.5
r(A<->C){nrITS}	0.0948	27667.6
r(A<->G){nrITS}	0.2406	21155.8
r(A<->T){nrITS}	0.1232	25613.2
r(C<->G){nrITS}	0.0547	23113.8
r(C<->T){nrITS}	0.3821	21887.3
r(G<->T){nrITS}	0.1045	27737.8
gtrsubmodel{nrITS}	168.868	28572.3
k_revmat{nrITS}	4.9619	28274
r(A<->C){Xdh}	0.0911	34185.4
r(A<->G){Xdh}	0.3209	35463.3
r(A<->T){Xdh}	0.0881	34596.7
r(C<->G){Xdh}	0.0867	35716.9
r(C<->T){Xdh}	0.3232	34841.3
r(G<->T){Xdh}	0.0899	35537.3
gtrsubmodel{Xdh}	92.8802	36002
k_revmat{Xdh}	2.749	36002
pi(A){nrITS}	0.3063	24519.6
pi(C){nrITS}	0.1574	21793.7
pi(G){nrITS}	0.2076	24757.3
pi(T){nrITS}	0.3286	22822
pi(A){Xdh}	0.3088	33995.1
pi(C){Xdh}	0.184	34086.4
pi(G){Xdh}	0.205	34617.3
pi(T){Xdh}	0.3022	33095.4
alpha{nrITS}	0.5989	33817.7
alpha{Xdh}	0.5214	34358.5
m{nrITS}	1.7184	29498.4
m{Xdh}	0.3951	29498.4

## Sheet: Table S7. Combined cpDNA
Summary Statistic	mean	effective sample size (ESS)
LnL	-15619.1	12967.3
TL{all}	0.8023	26317.4
r(A<->C){matK}	0.215	28183.5
r(A<->G){matK}	0.2848	23387.2
r(A<->T){matK}	0.034	33399
r(C<->G){matK}	0.0368	27472.2
r(C<->T){matK}	0.212	27362.5
r(G<->T){matK}	0.2175	27731.7
gtrsubmodel{matK}	133.869	28273.5
k_revmat{matK}	3.3654	30069.8
r(A<->C){psbA-trnH}	0.1474	25090.5
r(A<->G){psbA-trnH}	0.1542	27226.9
r(A<->T){psbA-trnH}	0.0668	26408.5
r(C<->G){psbA-trnH}	0.0748	18683.7
r(C<->T){psbA-trnH}	0.1597	26756.3
r(G<->T){psbA-trnH}	0.3971	25952.5
gtrsubmodel{psbA-trnH}	73.7735	32487.3
k_revmat{psbA-trnH}	3.8214	30615.3
r(A<->C){trnL-F}	0.2329	31752.1
r(A<->G){trnL-F}	0.2315	32421.9
r(A<->T){trnL-F}	0.0323	27587.3
r(C<->G){trnL-F}	0.0487	19280.2
r(C<->T){trnL-F}	0.2207	32446.7
r(G<->T){trnL-F}	0.234	33273.8
gtrsubmodel{trnL-F}	75.3237	36002
k_revmat{trnL-F}	3.2151	25131.7
r(A<->C){trnS-trnG}	0.189	28418
r(A<->G){trnS-trnG}	0.2562	23710.5
r(A<->T){trnS-trnG}	0.0468	29588.7
r(C<->G){trnS-trnG}	0.1606	23273.5
r(C<->T){trnS-trnG}	0.1674	28320.1
r(G<->T){trnS-trnG}	0.1799	30672.8
gtrsubmodel{trnS-trnG}	127.565	30367.9
k_revmat{trnS-trnG}	3.6815	32851.6
pi(A){matK}	0.3459	28259
pi(C){matK}	0.1357	30178.9
pi(G){matK}	0.1163	28535.1
pi(T){matK}	0.4021	27089
pi(A){psbA-trnH}	0.3536	30237.6
pi(C){psbA-trnH}	0.1506	30828.8
pi(G){psbA-trnH}	0.144	29013.5
pi(T){psbA-trnH}	0.3518	29470.3
pi(A){trnL-F}	0.3856	28803.8
pi(C){trnL-F}	0.1334	30021
pi(G){trnL-F}	0.1289	31294.6
pi(T){trnL-F}	0.3521	30354.1
pi(A){trnS-trnG}	0.3735	27123
pi(C){trnS-trnG}	0.1119	28556.6
pi(G){trnS-trnG}	0.1241	28977.9
pi(T){trnS-trnG}	0.3905	27880.9
alpha{matK}	0.4768	35399.8
alpha{psbA-trnH}	0.1616	31806.9
alpha{trnL-F}	0.6432	33247.8
alpha{trnS-trnG}	1.2543	34362.7
m{matK}	0.8562	28768.8
m{psbA-trnH}	0.6828	28835.5
m{trnL-F}	1.0672	29486.9
m{trnS-trnG}	1.4501	26627.4
