# Supplementary material for: Phylogeny and classification of the East Asian Amitostigma alliance (Orchidaceae: Orchideae) based on six DNA markers
Source: BMC Evol Biol. 2015 May 26;15:96. doi: 10.1186/s12862-015-0376-3 (PMC4479074; doi:10.1186/s12862-015-0376-3)
Supplement: Additional file 3: Table S2. — APS in nrITS sequences of the Amitostigma alliance. APS and involved accessions are highlighted. Position numbers denote sites containing APS in the alignment of our tribe-wide nrITS dataset. [file 12862_2015_376_MOESM3_ESM.xlsx]

## Sheet: Table S2
Accession	Position 27	Position 33	Position 78	Position 89	Position 110	Position 127	Position 131	Position 136	Position 159	Position 177	Position 182	Position 321	Position 336	Position 638	Position 655	Position 730	Position 758	Position 766
Amitostigma alpestre -KJ460093	C	A	G	T	A	C	A	A	T	C	C	G	G	C	C	G	G	C
Amitostigma alpestre -324	C	A	G	T	A	C	A	R	T	C	S	G	R	C	C	G	G	C
Amitostigma amplexifolium	C	T	G	C	A	C	A	G	T	C	G	G	G	C	C	G	G	C
Amitostigma basifoliatum	C	T	G	Y	A	C	A	G	T	C	G	G	G	C	C	G	G	Y
Amitostigma capitatum	C	W	G	C	A	C	A	G	T	C	G	G	G	M	C	G	G	C
Amitostigma faberi -116	C	T	G	C	A	C	A	A	T	C	G	G	G	C	C	G	G	C
Amitostigma faberi -92	C	T	G	C	A	C	A	G	T	C	G	G	G	C	C	G	G	C
Amitostigma faberi -110	C	T	G	C	A	C	A	G	T	C	G	G	G	C	C	G	G	C
Amitostigma farreri -93	C	T	G	C	R	C	A	G	T	C	G	G	G	T	T	R	G	C
Amitostigma farreri -KJ460047	C	T	G	C	G	C	A	G	T	C	G	G	G	T	T	A	G	C
Amitostigma gonggashanicum -94	C	T	G	C	A	C	A	G	T	C	G	G	G	C	C	G	G	C
Amitostigma gonggashanicum -117	C	T	G	C	A	C	A	G	T	C	G	G	G	C	C	G	G	C
Amitostigma cf. faberi	C	T	A	T	A	C	A	G	T	C	G	G	A	C	C	G	G	A
Amitostigma gracile -RMB	C	T	-	C	A	C	A	G	C	C	C	G	G	C	C	G	G	A
Amitostigma gracile -130	C	T	G	C	A	C	A	G	C	C	C	G	G	C	C	G	G	A
Amitostigma gracile -KJ460036	C	T	G	C	A	C	A	G	C	C	C	G	G	C	C	G	G	A
Amitostigma gracile -82	C	T	G	C	A	Y	A	G	C	C	C	G	G	C	C	G	G	A
Amitostigma gracile -1061	C	T	G	C	A	C	A	G	C	C	C	G	G	C	C	G	G	A
Amitostigma hemipilioides -52	C	T	G	C	T	C	A	G	C	C	G	G	G	C	T	G	T	C
Amitostigma hemipilioides -119	C	T	G	C	T	C	A	G	C	C	G	G	G	C	T	G	T	C
Amitostigma keiskei	C	T	G	T	A	C	A	G	A	C	G	G	G	C	A	G	G	C
Amitostigma keiskeoides	C	T	G	C	T	C	A	G	C	A	G	A	G	C	T	G	G	C
Amitostigma kinoshitae	C	T	G	T	A	C	A	G	A	C	G	G	G	C	T	G	G	C
Amitostigma lepidum	C	T	G	C	A	C	A	G	C	C	G	G	A	C	A	A	G	C
Amitostigma monanthum -139	C	T	G	C	A	C	A	G	T	C	G	G	G	C	C	G	G	C
Amitostigma monanthum -174	C	T	R	C	A	C	A	G	T	C	G	G	G	C	Y	G	G	C
Amitostigma monanthum -KJ460037	C	T	G	C	A	C	A	G	T	C	G	G	G	C	C	G	G	C
Amitostigma monanthum -173	C	T	G	C	A	C	A	G	T	C	G	G	G	C	C	G	G	C
Amitostigma papilionaceum	C	T	G	T	A	C	A	G	T	C	C	G	G	C	T	G	G	C
Amitostigma parceflorum	C	T	G	C	A	C	A	G	T	C	G	G	G	C	C	G	G	C
Amitostigma physoceras -107	C	T	G	T	A	C	A	G	T	C	C	G	G	C	T	G	G	C
Amitostigma physoceras -177	C	T	G	T	A	C	A	G	T	C	C	G	G	C	T	G	G	C
Amitostigma pinguicula -75	C	T	G	T	A	C	A	G	C	C	G	G	G	C	T	G	G	C
Amitostigma pinguicula -172	C	T	G	T	A	C	A	G	C	C	G	G	G	C	T	G	G	C
Amitostigma pinguicula -72	C	T	G	T	A	C	A	G	C	C	G	G	G	C	T	G	G	C
Amitostigma pinguicula -74	C	T	G	T	A	C	A	G	C	C	G	G	G	C	T	G	G	C
Amitostigma cf. amplexifolium	C	T	G	C	A	C	A	G	T	T	G	G	G	C	T	G	G	C
Amitostigma simplex	C	T	G	C	A	C	A	G	T	C	G	G	G	C	C	G	G	A
Amitostigma sp. 1 -KJ460097	C	T	A	T	A	C	A	G	T	C	G	G	A	C	C	G	G	A
Amitostigma sp. 2 -KJ460091	?	T	G	C	A	C	A	G	T	C	G	G	G	C	C	G	G	C
Amitostigma sp. 3 -KJ460090	C	T	G	C	A	C	A	G	T	C	G	G	G	C	C	G	G	C
Amitostigma tetralobum -86	C	T	G	C	A	C	A	G	T	C	G	G	G	C	T	G	G	C
Amitostigma tetralobum -62	C	T	G	C	A	C	A	G	T	C	G	G	G	C	T	G	G	C
Amitostigma thailandicum	C	T	G	C	A	T	A	G	C	C	G	G	G	C	T	G	T	C
Amitostigma cf. gonggashanicum	C	T	G	C	A	C	A	G	T	C	G	G	G	C	C	G	G	C
Amitostigma tibeticum	C	T	G	C	A	C	A	G	T	C	G	G	G	T	T	G	G	C
Amitostigma trifurcatum	C	T	G	C	A	C	A	G	T	M	G	G	G	C	T	G	G	C
Amitostigma wenshanense	T	T	G	C	T	C	A	G	C	A	G	A	G	C	C	G	G	C
Amitostigma yuanum -96	C	T	G	C	-	C	T	G	T	C	G	G	G	T	T	G	A	C
Amitostigma yuanum -KJ460092	C	T	G	C	-	C	T	G	T	C	G	G	G	T	T	G	A	C
Hemipilia calophylla -157	C	T	G	C	A	C	T	T	C	C	G	G	G	C	T	G	G	C
Hemipilia calophylla -KJ460095	C	T	G	C	A	C	T	T	C	C	G	G	G	C	T	G	G	C
Hemipilia crassicalcarata -RMB	C	T	G	C	T	C	T	T	C	C	G	G	G	C	-	?	?	?
Hemipilia crassicalcarata -89	C	T	G	C	A	C	T	T	C	C	G	G	G	C	-	G	G	C
Hemipilia cordifolia -AF348036	C	T	G	C	A	C	T	T	C	C	G	G	G	C	T	G	G	C
Hemipilia cordifolia -RMB	C	T	G	C	A	C	T	T	C	C	G	G	G	T	T	G	G	C
Hemipilia flabellata -RMB1	C	T	G	C	A	C	A	T	C	C	G	G	G	C	T	G	G	C
Hemipilia flabellata -KJ460050	C	T	G	C	A	C	A	T	C	C	G	G	G	C	T	G	G	C
Hemipilia flabellata -140	C	T	G	C	A	C	A	T	C	C	G	G	G	C	T	G	G	C
Hemipilia forrestii -KJ460049	C	T	G	C	A	C	A	T	C	C	G	R	G	C	T	G	G	C
Hemipilia henryi -RMB	C	T	G	C	A	C	T	T	C	C	G	G	G	C	T	G	G	C
Hemipilia kwangsiensis -RMB	C	T	G	C	A	C	T	T	C	A	G	A	G	C	T	G	G	T
Hemipilia kwangsiensis -103	C	T	G	C	A	C	A	T	C	C	G	G	G	C	T	G	G	C
Hemipilia limprichtii -RMB	C	T	G	C	A	C	A	T	C	C	G	G	G	C	T	G	G	A
Hemipilia flabellata -RMB2	C	T	G	C	A	C	A	T	C	C	G	G	G	C	T	G	G	C
Hemipilia sp. -KJ460040	C	T	G	C	A	C	T	T	C	C	G	G	G	C	T	G	G	C
Hemipiliopsis purpureopunctata -RMB	C	T	G	C	A	C	T	G	T	C	G	T	A	C	T	A	A	C
Hemipiliopsis purpureopunctata -KJ460051	C	T	G	C	A	C	T	G	T	C	G	T	A	C	T	A	A	C
Neottianthe cucullata -RMB1	C	T	G	C	A	C	A	G	C	T	C	G	G	C	C	G	A	A
Neottianthe camptoceras	C	T	G	C	A	C	A	G	T	A	C	A	G	A	C	A	G	A
Neottianthe compacta -JN696455	?	T	G	C	A	C	-	T	C	A	C	G	G	C	C	G	G	A
Neottianthe cucullata -RMB2	C	T	G	C	A	C	T	G	T	C	C	G	G	C	C	G	G	A
Neottianthe cucullata var. calcicola	C	T	G	C	A	C	-	T	T	A	C	G	G	C	C	G	G	A
Neottianthe cucullata -JN696456	C	T	G	C	A	C	T	G	T	C	C	G	G	C	C	G	G	A
Neottianthe cucullata -576	C	T	G	C	A	C	T	G	T	C	C	G	G	C	C	G	G	A
Neottianthe cucullata -724	C	T	G	C	A	C	T	G	T	C	C	G	G	C	C	G	G	A
Neottianthe cucullata -912	C	T	G	C	A	C	T	G	T	C	C	G	G	C	C	G	G	A
Neottianthe fujisanensis	C	T	G	C	A	C	T	G	C	C	C	G	G	C	C	G	G	A
Neottianthe cucullata -JN696454	C	T	G	C	A	C	-	T	C	A	C	G	G	C	C	G	G	A
Neottianthe oblonga	C	T	G	C	A	C	A	G	C	A	C	G	G	C	C	G	A	A
Ponerorchis brevicalcarata -RMB	C	T	G	C	A	C	A	G	C	C	G	G	G	C	T	A	G	C
Ponerorchis brevicalcarata -914	C	T	G	C	A	C	A	G	C	C	G	G	G	C	T	A	G	C
Ponerorchis brevicalcarata -KJ460041	C	T	G	C	A	C	A	G	C	C	G	G	G	C	T	A	G	C
Ponerorchis cf. chidori -RMB	C	T	G	C	A	C	A	G	A	C	G	A	G	C	T	G	G	C
Ponerorchis chidori -0713	C	T	G	C	A	C	A	G	A	C	G	G	G	C	T	G	G	C
Ponerorchis chidori -1012	C	T	G	C	A	C	A	G	A	C	G	G	G	C	T	G	G	C
Ponerorchis chusua -713	C	A	G	C	A	C	A	G	T	C	G	G	G	C	C	G	A	T
Ponerorchis chusua -KJ460034	C	A	G	T	A	C	W	G	T	C	G	G	G	C	C	G	R	C
Ponerorchis chusua -812	C	A	G	T	A	C	A	G	T	C	G	G	G	C	C	G	G	C
Ponerorchis chusua -915	C	A	G	T	A	C	A	G	T	C	G	G	G	C	C	G	G	C
Ponerorchis chusua -158	C	A	G	T	A	C	A	G	T	C	G	G	G	C	C	G	G	C
Ponerorchis chusua -RMB	C	A	G	T	A	C	A	G	T	C	G	G	G	C	C	G	G	C
Ponerorchis graminifolia -0711	C	T	G	C	A	C	A	G	A	C	G	A	G	C	T	G	G	C
Ponerorchis graminifolia -1057	C	T	G	C	A	C	A	G	A	C	G	A	G	C	T	G	G	C
Ponerorchis graminifolia -1065	C	T	G	C	A	C	A	G	A	C	G	A	G	C	T	G	G	C
Ponerorchis suzukiana	Y	T	G	C	A	C	A	G	A	C	G	A	G	C	T	G	G	C
Ponerorchis joo-iokiana -RMB	C	A	G	T	A	C	A	G	T	C	G	G	G	C	C	G	G	C
Ponerorchis kiraishiensis	C	A	G	T	A	C	A	A	T	C	C	G	G	C	C	G	G	C
Ponerorchis limprichtii -178	C	T	G	C	A	T	A	A	C	A	G	G	G	C	T	G	T	C
Ponerorchis cf. limprichtii	C	T	G	C	A	T	A	A	C	A	G	A	G	C	T	G	G	C
Ponerorchis limprichtii -108	C	T	G	C	A	T	A	A	Y	A	G	G	G	C	T	G	T	C
Ponerorchis omeishanica	C	A	G	C	A	C	A	A	T	C	G	G	G	C	C	G	G	C
Ponerorchis sichuanica -KJ460059	C	A	G	T	A	C	A	G	T	C	G	G	G	C	C	G	G	C
Tsaiorchis keiskeoides -JN696466	C	T	G	C	T	C	A	G	C	A	G	A	G	C	T	G	G	C
