# Supplementary material for: Phylogeny and classification of the East Asian Amitostigma alliance (Orchidaceae: Orchideae) based on six DNA markers
Source: BMC Evol Biol. 2015 May 26;15:96. doi: 10.1186/s12862-015-0376-3 (PMC4479074; doi:10.1186/s12862-015-0376-3)
Supplement: Additional file 4: Table S3. — APS in Xdh sequences of the Amitostigma alliance. APS and involved accessions are highlighted. Position numbers denote sites containing APS in the alignment of our Xdh dataset. [file 12862_2015_376_MOESM4_ESM.xlsx]

## Sheet: Table S3
Accession	Position 2	Position 5	Position 26	Position 86	Position 150	Position 156	Position 185	Position 225	Position 242	Position 300	Position 323	Position 335	Position 336	Position 371	Position 395	Position 435	Position 440	Position 447	Position 480	Position 515	Position 653	Position 674	Position 685	Position 707	Position 770	Position 797
Amitostigma alpestre -324	G	G	T	T	A	G	A	C	C	C	C	A	C	A	G	A	C	G	C	A	T	A	G	C	A	G
Amitostigma amplexifolium	T	G	T	T	A	G	A	C	C	C	C	A	C	A	G	A	C	G	C	T	T	A	G	C	C	G
Amitostigma basifoliatum	T	G	T	T	C	G	A	C	C	C	C	A	C	A	G	T	A	G	C	T	T	A	G	C	C	G
Amitostigma capitatum	T	G	T	T	A	G	A	C	C	C	C	A	C	A	G	A	C	G	C	T	T	A	G	C	C	G
Amitostigma faberi -116	T	R	T	T	C	G	A	C	C	C	C	A	C	A	G	T	A	G	C	T	T	A	G	C	C	G
Amitostigma faberi -92	T	G	T	T	A	G	A	C	C	C	C	A	C	A	G	A	C	G	C	T	T	A	G	C	T	G
Amitostigma faberi -110	T	G	T	T	A	G	A	C	C	C	C	A	C	A	G	A	C	G	C	T	T	A	G	C	T	G
Amitostigma farreri -93	T	G	T	T	A	G	A	C	C	C	C	A	C	A	G	A	C	R	C	A	T	A	G	C	C	G
Amitostigma gonggashanicum -94	T	G	T	T	A	G	A	C	C	C	C	A	C	A	G	A	C	G	C	T	T	A	G	C	T	G
Amitostigma gonggashanicum -117	T	G	T	T	M	G	A	C	C	C	C	A	C	A	G	W	M	G	C	T	T	A	G	C	Y	G
Amitostigma cf. faberi	T	G	T	T	A	G	A	C	C	C	C	A	C	A	G	A	C	G	C	A	T	A	G	C	A	G
Amitostigma gracile -130	T	G	T	T	A	G	A	C	C	C	C	A	C	A	G	A	C	A	C	A	T	A	G	C	C	G
Amitostigma gracile -82	T	G	T	T	A	G	A	C	C	C	C	A	C	A	G	A	C	A	C	A	C	A	G	C	C	G
Amitostigma gracile -1061	T	G	T	T	A	G	A	C	C	C	C	A	C	A	G	A	C	A	C	A	C	A	G	C	C	G
Amitostigma hemipilioides -52	T	G	T	T	A	G	T	T	C	C	C	A	C	A	G	A	C	G	T	A	T	A	G	C	C	A
Amitostigma hemipilioides -119	T	G	T	T	A	G	T	T	C	C	C	A	C	A	G	A	C	G	T	A	T	A	G	C	C	A
Amitostigma keiskei	?	?	?	T	A	G	A	C	C	C	C	A	C	A	T	A	C	G	C	A	T	A	G	C	C	G
Amitostigma keiskeoides	T	G	T	T	A	G	A	C	C	C	C	A	C	A	R	A	C	G	C	A	T	A	G	C	C	G
Amitostigma kinoshitae	T	G	T	T	A	G	A	C	C	C	C	A	C	A	G	A	C	G	C	A	T	A	G	C	A	G
Amitostigma lepidum	T	G	T	T	A	G	A	C	C	C	C	A	C	A	G	A	C	G	C	T	T	A	G	C	C	G
Amitostigma monanthum -139	T	G	T	T	A	G	A	C	C	C	C	A	C	A	G	A	C	G	C	T	T	A	G	C	C	G
Amitostigma monanthum -174	C	G	T	T	A	G	A	C	C	C	C	A	C	A	G	A	C	G	C	A	T	A	G	C	C	G
Amitostigma monanthum -173	?	?	?	T	A	G	A	C	C	C	Y	A	C	A	G	A	C	G	C	A	T	A	G	C	C	G
Amitostigma papilionaceum	T	G	T	T	A	G	A	C	T	C	C	A	C	A	G	A	C	T	Y	A	Y	A	G	C	Y	G
Amitostigma parceflorum	T	G	T	T	A	G	A	C	C	C	C	A	C	A	G	A	C	G	C	A	T	A	G	C	T	G
Amitostigma physoceras -107	T	G	T	T	A	G	A	C	T	Y	C	A	C	A	G	A	C	T	C	A	C	A	G	C	T	G
Amitostigma physoceras -177	T	G	T	T	A	G	W	C	T	C	C	A	C	A	G	A	C	T	Y	A	Y	A	G	C	Y	G
Amitostigma pinguicula -75	C	G	T	T	G	G	A	C	C	C	C	A	C	A	G	A	C	G	C	A	T	A	G	C	A	A
Amitostigma pinguicula -172	C	G	T	T	G	G	A	C	C	C	C	A	C	A	G	A	C	G	C	A	T	A	G	C	A	G
Amitostigma pinguicula -72	C	G	T	T	G	G	A	C	C	C	C	A	C	A	G	A	C	G	C	A	T	A	G	Y	A	G
Amitostigma pinguicula -74	C	G	T	T	G	G	A	C	C	C	C	A	C	A	G	A	C	G	C	A	T	A	G	C	A	R
Amitostigma cf. amplexifolium	T	G	T	T	A	G	A	C	C	C	C	A	C	A	G	A	C	G	C	T	T	A	G	C	C	G
Amitostigma simplex	T	G	T	T	A	G	A	C	C	C	C	A	C	A	G	A	C	G	C	A	T	A	G	C	C	G
Amitostigma tetralobum -86	T	G	T	T	A	G	A	C	C	C	C	A	C	A	G	A	C	G	C	A	T	A	G	C	C	G
Amitostigma tetralobum -62	T	G	T	T	A	G	A	C	C	C	C	A	C	A	G	A	C	G	C	A	T	A	G	C	C	G
Amitostigma thailandicum	T	G	T	Y	A	G	A	C	C	C	C	A	Y	T	G	A	C	G	C	A	T	A	G	C	C	G
Amitostigma cf. gonggashanicum	T	G	T	T	C	G	A	C	C	C	C	A	C	A	G	T	A	G	C	T	T	A	G	C	Y	G
Amitostigma tibeticum	T	G	T	T	A	G	A	T	C	C	C	A	C	A	G	A	C	G	C	A	T	A	G	C	C	G
Amitostigma trifurcatum	T	G	T	T	A	G	A	C	C	C	C	A	C	A	G	A	C	G	C	A	T	A	G	C	C	G
Amitostigma wenshanense	T	G	T	T	A	G	A	C	C	C	C	A	C	A	G	A	C	G	C	A	T	A	G	C	C	G
Amitostigma yuanum -96	T	G	C	C	A	G	A	C	C	C	C	A	C	A	G	A	C	G	C	A	T	A	G	C	C	G
Hemipilia calophylla -157	K	G	T	T	A	K	A	C	C	C	Y	A	C	A	G	A	C	G	C	A	T	R	G	C	A	G
Hemipilia crassicalcarata -89	G	G	T	T	A	G	A	C	C	C	T	A	C	A	G	A	C	G	C	A	T	A	G	C	A	G
Hemipilia flabellata -140	T	G	T	T	A	G	A	C	C	C	C	R	C	A	G	A	C	G	C	A	T	G	G	C	A	G
Hemipilia kwangsiensis -103	T	G	T	T	A	G	A	C	C	C	C	G	C	A	G	A	C	G	C	A	T	A	G	C	A	G
Neottianthe camptoceras	T	G	T	T	A	C	A	C	C	C	C	A	C	A	G	A	C	G	C	A	T	A	G	C	C	G
Neottianthe cucullata var. calcicola	T	G	C	T	A	G	A	C	C	C	C	A	C	A	G	A	C	G	C	A	T	A	G	C	T	G
Neottianthe cucullata -576	T	G	T	T	A	G	A	C	C	C	C	A	C	A	G	A	C	G	C	A	T	A	G	C	C	G
Neottianthe cucullata -724	T	G	T	T	A	G	A	C	C	C	C	A	C	A	G	A	C	G	C	A	T	A	G	C	C	G
Neottianthe cucullata -912	T	G	T	T	A	G	A	C	C	C	C	A	C	A	G	A	C	G	C	A	T	A	G	C	C	G
Neottianthe fujisanensis	T	G	T	T	A	G	A	C	C	C	C	A	C	A	G	A	C	G	C	A	T	A	G	C	C	G
Neottianthe oblonga	T	G	C	T	A	T	A	C	C	C	C	A	C	A	G	A	C	G	C	A	T	A	G	C	C	G
Ponerorchis brevicalcarata -914	T	G	T	T	A	G	A	C	C	T	C	A	T	A	G	A	C	G	T	A	T	A	G	C	C	G
Ponerorchis chidori -0713	T	G	T	T	A	G	A	C	C	C	C	A	C	A	G	A	C	G	C	A	T	A	G	C	C	A
Ponerorchis chidori -1012	T	G	T	T	A	G	A	C	C	C	C	A	C	A	G	A	C	G	C	A	T	A	G	C	C	A
Ponerorchis chusua -713	T	G	T	T	A	G	A	C	C	C	C	A	C	A	G	A	C	G	C	A	T	A	G	C	C	G
Ponerorchis chusua -812	T	A	T	T	A	G	A	C	C	C	C	A	C	A	G	A	T	G	C	A	T	A	A	T	C	G
Ponerorchis chusua -915	T	A	T	T	A	G	A	C	C	C	C	A	C	A	A	A	T	G	C	A	T	A	G	C	C	G
Ponerorchis chusua -158	T	A	T	T	A	G	A	C	C	C	C	A	C	A	G	A	T	G	C	A	T	A	G	C	C	G
Ponerorchis graminifolia -0711	T	G	T	T	A	G	A	C	C	C	C	A	C	A	G	A	C	G	C	W	T	A	G	C	C	G
Ponerorchis graminifolia -1057	T	G	K	T	A	G	A	C	Y	C	C	A	C	C	G	A	C	G	C	A	T	A	G	C	C	G
Ponerorchis graminifolia -1065	T	G	T	T	A	G	A	C	C	C	C	A	C	A	G	A	C	G	C	A	T	A	G	C	C	G
Ponerorchis suzukiana	T	G	G	T	A	G	A	C	T	C	C	A	C	C	G	A	C	G	C	A	T	A	G	C	C	G
Ponerorchis kiraishiensis	G	G	T	T	A	G	A	C	C	C	C	A	C	A	G	A	C	G	C	A	T	A	G	C	A	G
Ponerorchis limprichtii -178	T	G	T	T	A	G	A	C	C	T	C	A	C	A	G	A	C	G	C	A	T	A	R	C	C	G
Ponerorchis cf. limprichtii	T	G	T	T	A	G	A	Y	C	C	C	A	C	W	G	A	C	G	C	A	T	G	G	C	C	G
Ponerorchis limprichtii -108	T	G	T	T	A	G	A	C	C	T	C	A	C	A	G	A	C	G	C	A	T	A	G	C	C	G
Ponerorchis omeishanica	?	?	T	T	C	G	A	C	C	C	C	A	C	A	G	A	C	G	C	A	T	A	G	C	C	G
