# Supplementary material for: Phylogeny and classification of the East Asian Amitostigma alliance (Orchidaceae: Orchideae) based on six DNA markers
Source: BMC Evol Biol. 2015 May 26;15:96. doi: 10.1186/s12862-015-0376-3 (PMC4479074; doi:10.1186/s12862-015-0376-3)
Supplement: Additional file 5: Table S4. — Ranges of ambiguously aligned characters excluded prior to analyses. [file 12862_2015_376_MOESM5_ESM.xlsx]

## Sheet: Table S4
Accession	psbA-trnH: 1	psbA-trnH: 2	trnL-F: 1	trnL-F: 2	trnL-F: 3	trnS-trnG: 1	trnS-trnG: 2	Total No.
Amitostigma alpestre -324	62–79	588–599	135–162	288–296	698–705	178–207	319–330	117
Amitostigma amplexifolium	75–89	626–635	160–195	317–324	733–746	224–269	370–380	140
Amitostigma basifoliatum	68–124	655–666	156–191	313–320	721–728	223–276	377–389	188
Amitostigma capitatum	68–79	610–619	156–191	313–320	643–650	216–261	368–381	134
Amitostigma cf. amplexifolium	75–86	617–626	150–187	309–316	725–732	214–259	360–377	140
Amitostigma cf. faberi	68–79	585–594	148–184	306–313	721–728	229–283	384–395	142
Amitostigma cf. gonggashanicum	68–79	610–619	156–191	313–320	729–742	224–269	370–381	138
Amitostigma faberi -110	68–79	610–619	156–191	313–320	729–743	224–269	370–382	140
Amitostigma faberi -116	68–79	610–619	156–191	313–320	729–742	224–269	370–382	139
Amitostigma faberi -92	68–79	610–619	156–191	313–320	729–743	224–269	370–382	140
Amitostigma farreri -93	68–85	599–611	143–178	300–307	698–705	178–208	320–332	127
Amitostigma gonggashanicum -117	68–79	610–619	156–191	313–320	729–742	224–269	370–381	138
Amitostigma gonggashanicum -94	68–79	610–619	156–191	313–320	729–742	224–269	370–381	138
Amitostigma gracile -1061	82–93	623–633	139–239	361–368	760–767	192–263	416–422	219
Amitostigma gracile -130	82–93	623–633	139–239	361–368	760–767	192–263	416–422	219
Amitostigma gracile -82	82–93	623–633	139–239	361–368	760–767	192–263	416–422	219
Amitostigma hemipilioides -119	60–66	224–234	142–177	299–311	705–712	181–211	299–309	117
Amitostigma hemipilioides -52	60–66	224–234	142–177	299–311	705–712	181–211	299–309	117
Amitostigma keiskei	–	–	146–181	303–310	603–610	–	–	52
Amitostigma keiskeoides	68–79	232–242	136–171	293–300	702–713	190–220	332–345	124
Amitostigma kinoshitae	76–76	116–130	135–170	292–299	708–715	178–209	330–341	112
Amitostigma lepidum	75–96	627–636	127–193	315–322	716–723	178–217	336–347	167
Amitostigma monanthum -139	68–79	610–622	176–211	346–358	759–766	223–268	369–379	139
Amitostigma monanthum -173	68–79	601–610	156–191	313–320	729–736	223–268	369–383	135
Amitostigma monanthum -174	68–79	601–610	156–191	313–320	729–736	223–276	377–390	142
Amitostigma papilionaceum	1–52	568–579	134–176	297–318	701–708	189–219	344–357	182
Amitostigma parceflorum	74–85	622–631	164–199	321–328	738–745	230–284	385–396	141
Amitostigma physoceras -107	68–138	654–665	135–177	298–320	703–710	189–219	344–358	203
Amitostigma physoceras -177	1–52	568–579	135–177	298–319	702–709	189–219	344–359	184
Amitostigma pinguicula -172	68–79	602–614	135–170	292–299	699–706	181–211	341–351	119
Amitostigma pinguicula -72	68–79	602–614	135–170	292–299	699–706	181–211	341–351	119
Amitostigma pinguicula -74	68–79	602–614	135–170	292–299	699–706	181–211	341–351	119
Amitostigma pinguicula -75	68–79	602–614	135–170	292–299	699–706	181–379	509–519	287
Amitostigma simplex	68–79	610–620	156–191	313–320	729–736	223–268	369–379	132
Amitostigma tetralobum -62	75–86	608–620	151–186	320–332	744–751	216–261	363–372	138
Amitostigma tetralobum -86	75–86	608–620	151–186	314–326	738–745	216–261	363–372	138
Amitostigma thailandicum	68–69	94–109	148–189	311–318	679–684	187–224	306–317	124
Amitostigma tibeticum	68–85	610–622	143–178	300–307	698–705	178–216	328–338	133
Amitostigma trifurcatum	75–97	639–651	146–181	303–310	704–711	174–219	344–356	147
Amitostigma wenshanense	68–79	631–641	136–171	293–300	702–712	174–230	342–355	149
Amitostigma yuanum -96	68–86	598–608	135–170	292–299	708–715	178–220	343–354	137
Brachycorythis henryi	70–76	236–246	135–180	293–301	698–705	221–239	396–404	109
Brachycorythis neglecta	70–76	236–246	135–180	293–301	698–705	221–239	396–404	109
Dactylorhiza viridis	70–98	606–621	117–174	296–309	714–721	221–249	388–399	166
Diphylax contigua	70–107	634–645	122–177	300–313	705–712	201–239	344–349	173
Diphylax urceolata	70–109	639–653	136–195	310–310	702–709	220–295	438–447	210
Disa buchenaviana -GB	–	–	139–183	305–313	762–768	–	–	61
Galearis roborowskyi	70–81	611–622	142–191	286–296	689–696	228–265	418–430	144
Galearis spathulata	69–80	602–612	135–233	351–350	518–525	222–257	396–407	178
Gymnadenia orchidis	76–87	600–608	117–182	298–306	700–707	–	–	104
Habenaria delavayi	70–86	623–636	185–227	354–362	757–764	–	–	91
Hemipilia calophylla -157	68–76	248–257	142–176	298–305	694–699	187–224	306–319	120
Hemipilia crassicalcarata -89	68–91	263–272	142–176	298–305	694–699	187–224	306–316	132
Hemipilia flabellata -140	68–76	248–257	142–176	298–305	694–699	187–224	306–321	122
Hemipilia kwangsiensis -103	68–76	248–257	142–176	298–305	694–699	187–224	306–324	125
Herminium monorchis	70–88	624–638	135–170	292–300	703–710	221–251	390–401	130
Herminium souliei	77–88	614–626	135–170	293–301	695–695	237–239	388–396	83
Himantoglossum robertianum -GB	–	–	135–170	292–301	695–702	–	–	54
Neottianthe camptoceras	82–93	645–654	139–234	356–363	752–759	178–222	351–370	199
Neottianthe cucullata -576	–	–	83–184	321–333	750–757	178–250	381–396	212
Neottianthe cucullata -724	–	–	75–176	313–325	742–749	178–239	370–385	201
Neottianthe cucullata -912	93–112	642–652	153–254	392–404	821–828	178–242	373–385	232
Neottianthe cucullata var. calcicola	82–109	661–671	147–233	378–390	807–814	178–215	364–375	197
Neottianthe fujisanensis	82–93	635–645	139–227	357–364	764–771	178–289	426–442	257
Neottianthe oblonga	82–93	637–646	147–251	373–380	781–788	186–250	379–392	222
Ophrys apifera -GB	–	–	134–188	311–316	520–527	–	–	69
Peristylus densus	70–98	611–623	135–189	289–297	657–664	221–222	320–332	129
Peristylus mannii	70–98	634–646	142–177	299–307	710–717	221–251	390–404	141
Platanthera roseotincta	70–109	635–647	141–226	348–356	748–755	–	–	156
Ponerorchis brevicalcarata -914	68–82	622–632	135–170	292–305	690–697	181–218	300–313	136
Ponerorchis cf. limprichtii	68–85	624–637	148–183	305–312	699–704	187–231	313–324	139
Ponerorchis chidori -0713	97–144	652–663	131–166	288–295	684–691	180–203	315–326	148
Ponerorchis chidori -1012	97–148	656–667	131–166	288–295	684–691	179–202	314–325	152
Ponerorchis chusua -158	68–85	594–605	135–162	284–291	693–700	178–207	319–330	116
Ponerorchis chusua -713	82–99	611–622	113–147	269–276	667–674	178–207	312–323	123
Ponerorchis chusua -812	79–102	611–622	135–162	284–291	693–700	185–220	332–343	128
Ponerorchis chusua -915	62–79	588–600	135–162	284–291	693–700	178–207	332–343	117
Ponerorchis graminifolia -0711	68–101	628–638	139–174	296–303	697–704	–	–	97
Ponerorchis graminifolia -1057	72–83	598–608	135–167	289–296	690–697	178–187	306–318	95
Ponerorchis graminifolia -1065	72–83	598–608	135–167	289–296	–	178–187	306–319	88
Ponerorchis joo-iokiana -GB	1–7	516–529	–	–	–	–	–	21
Ponerorchis kiraishiensis	–	–	–	–	–	178–207	319–330	42
Ponerorchis limprichtii -108	68–82	621–630	148–183	305–312	701–706	187–224	299–309	124
Ponerorchis limprichtii -178	–	472–481	148–183	305–312	701–706	187–224	306–318	111
Ponerorchis omeishanica	86–103	616–630	135–162	284–291	685–692	178–207	319–331	120
Ponerorchis suzukiana	68–106	238–248	139–174	296–303	697–704	–	–	102
Satyrium nepalense	70–81	611–620	139–160	176–175	367–374	216–246	393–403	94
